# Supplementary material for: Enhancing the Performance of PLA Nonwoven Fabrics Through Plasma Treatments for Superior Active-Molecule Retention
Source: Polymers (Basel). 2025 May 27;17(11):1482. doi: 10.3390/polym17111482 (PMC12157710; doi:10.3390/polym17111482)
Supplement: Supplementary file 1 [file polymers-17-01482-s001.zip]

Archive with 1 entries (1 files):
- polymers-3622955-supplementary.pdf
